# Supplementary material for: Risking Your Life without a Second Thought: Intuitive Decision-Making and Extreme Altruism
Source: PLoS One. 2014 Oct 15;9(10):e109687. doi: 10.1371/journal.pone.0109687 (PMC4198114; doi:10.1371/journal.pone.0109687)
Supplement: Materials S2 — Comma-separated-values file containing raw experimental data. (CSV) [file pone.0109687.s002.csv]

subject	carn1	carn2	carn3	carn4	carn5	carn6	carn7	carn8	carn9	carn10	carn11	carn12	carn13	carn14	carn15	carn16	carn17	carn18	carn19	carn20	carn21	carn22	carn23	carn24	carn25	carn26	carn27	carn28	carn29	carn30	carn31	carn32	carn33	carn34	carn35	carn36	carn37	carn38	carn39	carn40	carn41	carn42	carn43	carn44	carn45	carn46	carn47	carn48	carn49
1					2								2										6					5		3		3							2							2
2			2				2																				4								1											4
3		2										1						1		3					1				7											1		1						7
4				1																												1	4												1
5								6				2			5				2	3				2		2										2							2				2		6
6						1	1				7																1						6								7
7										7					1		2					2			3								6									1					1
8									3	1				1			1	2										1			1		3
9								7	6	7										2		2				1										3	3							1			3
10	1												3						1										2									2				1	2		1
11			1										1	7							7																				7				1
12						1				1						1						1		3											1									1			2
13		1	1											5		2			1		6										1							3	1				2		2
14																			1				4							3								6			4		2	2	1
15											6								1		7					1															7				1
16				4											1				1						2	2	2														2				1
17									3			1					6			2													6			4				1							3	2
18											4								1		7						1			1											7				1
19																5															1								1			1	1		1
20			1					5	5			1		1			3												6								1									5		2	1
21								6				1	2				2					6							7																	1
22	2	2		2			2											1														2		6
23					1	1		5																					7			2														3
24	1				2	1	1	4															5				1		3			2		5															7
25										7												2								7									7					1
26	1					1	1								1																			1			1			1
27			1						4		4					4	5												4								2
28							2				3				2																					3			4							4		2
29						1												1									2	3							1		1									6
30		1				1	1																						6			2			4														5
31											2	1												5											1		1											1
32										2												6				6					1							5	2	5						3
33					1			1										1					3
34										1					1										4					1	4					4		7									4
35	1	6				3		1																	6		1							1			6			3
36							1	1					3																			1					1
37				2									6									1		6	7					1	1																		7
38																				4		1		1		1				1						4			1			1	1	4
39												1	1									1						2	2																	2
40				4										1	1			1										2						6		2							1				6
41								5						1		2						1															2
42		1	1											6									5													2		6					1				4
43																					5		5	4		6						1			2				2		7	2		2					1
44		2			2								1					2			2			3	5						1																	2
45									4							1					7										2									3								1	1
46										1												1						5		1								5		1				7
47			4																		1		1			2							1		1
48																					1		4										7	1	1									1					1
49				2											1					2								3								2		4				1	1				2
50	1				1									1		4				5													6														4		6
51	1	1								1	7								1	1						1													1		7
52				4																		1								1								7		1		1	1
53					1												7	1	1	4	7				2		1					1		7						1
54	1	2				1			4		3							1	1							1													1
55					4							1	1			3		2	2	2	3				5						4																	2
56			1									1		7			6															1										1
57					2	2							2					3		5	7			4	6						2			1														2
58	1	3							1		5								1	2																			5
59				3	1						2										3			4										1			1												2
60		1	1	1											1	4												2					6		1	4											5
61			2												2												1		4				1				7	3			7
62			1													1							4					7	1				7	1						1	4				1
63		1			1								2					3			6				5		1				1																	2
64						4											5											5		2		5			3							1
65							1			1		1		1																		1
66				2		2				1	5	1																		1					1			2					1						7
67			1													1											1															1		1		1
68	1							3	2	1		1			1								1				1																2		1
69							1			1				7			7							7																1						1			7
70											2																									6		6	3			1
71											7				1														1							4					7	1			1			1
72								1	1				1	1									1				1
73					1			1					1												3																	1						1
74			1						2							1								3		3		3									3			2
75							1								1																4	1		1										5
76	1			3											1	6		2	1													1		1
77				3					6			1					7													7				1					2				1		1
78		1																		1						1					1								1	1	6								6
79					1																								4		4	1		1					1
80						5						6				3				2		2	4	4		2		4																			5
81			1				1	6	1					1																1						1		1
82	4		1											7			7		1																			7						1	1
83																	6		1			4			7												1											1	1
84	1										3							1												1			6				1				6			1		5		1
85																									4								6							4	4				2	4			2
86								1		1	1							1									1		1						1						1
87					4				4			1								1		1				1										4				1			1
88		1																			5							1											1
89		1				1																	7					1											2								6
90								1	5	1			1						1						2		1		3							4				2		1							3
91				3												1				2	6												5	1		4				1					1
92	1				2										1			3												2		6					5
93				2				2				1	2	1			6														2			5									1	4				4	5
94											2	1			5		1	1		4																	6				6			4
95			1																							3									2											6
96	1									6																	3						7		2													3
97							1																1	1	6				1							1		5							1
98	2	1										1	1					4				2											6	1									2				4	3
99						1					2			1																		1
100			1	2							4			1										5				1													5	1
101								5											5							2			4
102									6	7										1										7	1						1			1				1		4
103					1		1										2				7		4				1				1						3		4	2						1			1
104									7							1		1													3		6					2						3			4
105	7						1												4			1	4				1			7												1
106		1				1							1								3			4						1		1		6
107				4	2								1		4					2	2														1	1
108								1											1			2							3									1			6		2					1
109																			1			2			3				1												2				1			1
110	1										4				1	1																1	3			1						1
111			1	1	1													1								2		6									1		6				2
112		3								1				3		4																			1											4
113						4		4				1					7													1								4									1
114					1															5	3		2	5										1											1
115			1							2				2				1				4	3							1								2
116				1					2				1															1	7														1				7		7
117						1									1				1																				7		7							4
118								1			1	1															1				4		5		1	4						1		1
119						1												2																				2						3	1
120			1								1			1		1					3																					1
121								1							1				1	1				7			1	1	1			1			1								1
122	2	2			1																				2	3					2								6	1
123	2			2						5			4																	3			6				5											3
124												1			1			2			3			4		6					2					2							6
125	4									1			1				5					1								1			6				1											1
126						1																																						6
127					1																	2					1		3		2			2						1						3		2
128			1						3					1		2				3			5						5										1
129							1																		7														7	3			1	7	1				6
130		1		7											7						7			1	1			1								7
131				4									1				7		1											1						4	1				4
132								2			7	1							1							7	5					1			5						6					1	3
133						1								2			6					3							1	1			7							1		1
134									5											1																			4					1
135	1		4							4													7					1										4					1	7	1
136		1			1								4			1								5			1				1			1
137															3			1													1	1				5									1
138				1					3										1	1			7							1					1
139					1		1		4	2							6													2										1								1
140			1								6	1				5					6				5									1					4		6	1							4
141	1	2																									4		4								1												1
142					1												7					2	1									1						1									4
143	1										5		2											6			1		2		4						2		4		6
144						1		4						2				2								1		3					4										2
145												4			5																			5											3		4
146		1								2								1	1			6										6			1							1	4					2
147						2	1	1													2					1
148				5										5											5	5							5		5	4		4
149																	7								2			2			1			4												2
150						1								6					1		7				6		3			4			5			5
151											2				5		4	3					4			3		5		5		6							5		4			4
152				7										7						1																		7		1
153	1					1							1				5	1																					2				1		1			2
154		1											1																																			4
155				6	1									6		5									5								7			2
156				6										7		5				5					3											4		7		2
157			2		2				2			1										1							2								1										5		1
158			1				1	1		1														4											1										1
159		1					1	1											1	1				4													1										4
160		1									6					3			1												4	2								1		1	1			2
161							1	1	2						1												1		5											2	3				1
162												1									1	1																						3					7
163	1																						6						1					2				1			6	1	1
164												2									3		3											4															5
165	3																						2							1				1															6
166			1		1						7							1								1																					1	1
167			1		1					6								1		2				6			2	3				2
168									1							1		4				1					1																			5	1
169										4			1		1													4			1	5			1				5			1
170		3		6		2						2			2																						2			3				3		5
171	1										4									2		1														4					5		1
172						1										4	2		1					4		1				4					1						4			6
173							1	1													1					1	1	1					5	2												2
174																1			4										3						1	1	7						1		4				7
175				2	2																		4							1																	3
176			1							1		1											1		1													4				1						1
177														1		4			1	1		1															1			1									1
178				6							2				2								3								2							2	6			1					4	2
179															1							1					1							1		1										7
180									2						2							1												6	6	6								6
181	1																7	1		1	7			1				7			4		7						1
182	1		4																		1									2	1		7						1	1
183					1	1	1				1			1				1						1				1		1													1		1		3
184										5		5														4																						5
185								1								5			4															4							4			2		2	1
186						1			5										1		2	7													1			6			2	1			1
187				1												1			1			1															1				5	1						1
188																				1								2		1	4	1							4
189			4		2		4							3	4														4																				1
190	1										3	1					7								7
191								1	1				1	1											5						4													1	1
192				1																			4			1	2					1				4
193					1										3									3					6						1	1										2			5
194			1			1															2							2					4					3		1			2
195		5	3				3			6								1							7									2												6		1	7
196	3			1				6	2																			1					7					3		1
197													1	1										4																								1
198						1				1							6					1	1						1		1								1				1	1
199											2				3					1						2						1										2					4
200					4							1						1			4						4			6					3		3								4
201						1	1							1																			1			4	1												1
202																			1				4		4	2					3	1							1					6		4
203				2				2								4						2						2												1					1		5
204									1									1									1		1						2			2
205			2						2		1							4						3											1
206		1			1						7	1			1				1											1				1								1
207								2												1			1	5				3		2				1													3
208							4									2										4																						2	7
209	1		1							1			1		1							1			1											2	1								1
210				2									1	3			6					1			1								7										1	1
211						1																							3		2	1						3	2		2	1				1
212		1			1									1							2						1													1
213			1																					2			2		1	1			3						1				1		1		1
214											7							1																	2	1	4					1		7		7			7
215	1																6			2	5							4			1	1
216		4		2	1			2		2																1																						1
217						1						1			3				1				7															1		1
218							2		6							2																		1							5		1
219						1	1									1			1																			4
220					1												7						5		1						4											1						1
221							1									4				3		2																			4			1
222		2	1					1			1							2			2											1		1					1						1
223	1										3	1					6									2					4
224	1			1								1								1						2	1	2								4
225
226																			1						2				7			2				4		2										1
227			1		1				6	2												3					1			2			5	1	1				2
228					1	1			1	1																	1			1					1		1								1		4
229			1					6														1											5		1	4			1								1
230				7		1			1	1												1					1			1				1			7								1
231
232											1														1																	1		3
233		3		3				4												2									4												1				1
234							1							4					2						4			2															2
235	1												4		3		7				2																	7								7			7
236	1												3										5			1					1							7								5		1	7
237	1												2		1		3				2		2			5												5								3			6
238	1												1	1							4		2																			1	2			2		1
239			1															1	1																					1							4
240		1		1		1		2	5	5																				1				1											1
241												1				5				4													4				2							1
242							1				6					5																				2	1							1
243							3				3	1								2				4								5	6				3		1
244			2		1						2								2	1								1	3			2
245																			1									1	1		1								1
246														1								2					1																1
247		1					3							6			6	1		6				4					1
248																						4		7							1			5	1					1		1	1				7
249			1			1						1				1										1					1
250				1	1	1		6							3			1													1					4												1
251			1												2	3						1												1			1			1								1
252	1	7			1																					1															1
253											5												5												2				2						1
254		4	1	2								5					5		5								2	3										4						2			5
255				4					3			1												2						2													1	4			3		7
256									1			1		1				1		1		4					1															1
257								7								3						1				2	3			1		2	6									1
258					1																1				3						2			1	2						3
259
260						1	1			5													5														1												7
261	1																														4			1														1
262
263
264																			1		2		7							2											6			1	1
265
266
267									2			1					5					2							2																	3		2
268			1					1	1		5						5							5
269				2										2		1				1													5			3		6		1		1
270		1			1		1											1					3		1		1	3							1
271
272	1			2											2													1								5							2				3
273							4			2							4																								4			2
274				4		1																		6		6				1					1									2		1
275						1																		4		2		1					3		2		1							6		1
276	1									7			3	5									4				6								4		2						1
277													4												5													4									2		2
278		1																											4		1
279							1						1		1	1								4																		1
280		1				1															1							1											1								6
281							1		5					1		1						5	5	6	2																				1
282			1		1						6															1						1			1			6					1			2
283							1		1	4					1												2												1	1				4
284			1									2					7									4		3														2							6
285																				4			4	4	2									3											1				2
286							1		7							4										1						1					7									7
287	1	1															6								2											6				2						4			3
288			2	3			2		6					1		1				1			2									1			1
289
290								4				1						1								4									1												6
291						1	2			5	5																						3				2					1
292		1			1			1				1										1																7			7	1			1		7
293
294
295							1												1															2							3						4
296			1												1													1
297											2						6								2			2						1				6											2
298				3	2		1																								1	2	6	1
299
300
301						2											5												2		1							6						2	1			2
302	1	1							1				1											1								1
303							4	3	2				4								5																3		3
304
305				1							1	1											7		1													1				1
306		1						2		1			1													3			2			2									4		1		1
307					1	1	1	1	4					1											2				5						1		1
308		1	1										1			1	7																							7				4
309																				4							1					3														4			1
310													1								1			4																				1		1		1	1
311										1			1					1		1				4			5						7										1
312	1	1									1	1					2																							1
313		6					1																			1				1						4	1		7								4
314	1									3		1	3				7			1	4																						1					1
315
316
317									4	1													7												4		1			1	5	1		3
318														1	1									7					4	1			1													7	7		1
319													1		1						1			4				2
320
321
322													2	7				1														3								7			3			3			5
323		2		3		2			3			2				6														3										4	4
324													1		1		7				4		7			1																				1		1	7
325																		1							7		1	1					7	4	1	1
326		1			1			3										4							5							2				4					6
327										3																												1	2	1	7	1		1	1		1
328							1	2						2			6				7			7	2							1	6
329				1						1														4				1	1													1		3			1
330													2			5		1	2																	5		1		1					1	4		3
[truncated: 210 more columns]
